# Supplementary material for: A tonoplast Glu/Asp/GABA exchanger that affects tomato fruit amino acid composition
Source: Plant J. 2015 Feb 24;81(5):651–60. doi: 10.1111/tpj.12766 (PMC4950293; doi:10.1111/tpj.12766)
Supplement: Supplementary file 1 — Data S1. Shotgun proteomics of tonoplast‐enriched membrane fractions from tomato fruit. [file TPJ-81-651-s001.xlsx]

## Sheet: Sheet4
		# peptides			% Abundance
Functional description	Accession	Set 1	Set 2	# TM	Green	Breaker	Red	Green	Breaker	Red	IL
V-type proton ATPase subunit a isoform 4	SL1.00sc05477_124.1.1	32	20	6	3.98406	2.14676	2.02263	2.14078	2.39677	1.78533	1-4
Gamma TIP1	SL1.00sc06019_181.1.1	2	4	7	4.68713	0.624235	2.14683	2.10017	0.995738	1.01224	6-3
Vacuolar proton pyrophosphatase	SL1.00sc07059_193.1.1	3	11	16	0.498845	0.517658	0.511572	1.5689	0.797946	0.592511	7-5
Transmembrane 9 superfamily member 4	SL1.00sc07059_394.1.1	6	7	10	0.0549064	0.014667	0.0182155	1.14801	0.837731	1.00839	7-5
Sugar transporter ERD6-like 6	SL1.00sc02102_420.1.1	3	7	12	0.00492149	0.111144	0.545282	0.168246	0.284745	0.295205	12-3,12-4
dehydration-responsive family protein	SL1.00sc04337_289.1.1	4	2	1	0.0716462	0.104039	0.751094	0.00208015	0.00417982	0.00315016	-
Sugar transporter ERD6-like 6	SL1.00sc02164_311.1.1	4	2	12	0.103787	0.094904	0.398612	0.0784793	0.141647	0.166307	4-3,4-4
embryo-specific protein-related	SL1.00sc04007_26.1.1	5	1	1	0.0880512	0.362868	0.489098	0.0165547	0.012585	0.0186493	3-4
D-xylose-proton symporter-like 2	SL1.00sc04889_97.1.1	5	3	12	0.0130905	0.115204	0.296889	0.114455	0.139553	0.133946	3-2,3-3
catalytic	SL1.00sc06070_335.1.1	23	14	1	0.215943	0.385199	0.218823	0.079609	0.156921	0.196646	9-1,9-2
Multidrug resistance protein ABC transporter family	SL1.00sc05189_129.1.1	8	2	2	0.0338143	0.137535	0.31818	0.00106578	0.00949156	0.0175679	1-1,1-2
Transmembrane 9 superfamily member 4	SL1.00sc07408_546.1.1	4	4	9	0.027018	0.0404991	0.0202263	0.164308	0.254242	0.254831	7-2
Unknown Protein	SL1.00sc06393_8.1.1	12	7	6	0.0706418	0.124339	0.185112	0.0549231	0.191144	0.08596	2-6
Vacuolar proton pyrophosphatase	SL1.00sc04007_110.1.1	13	4	13	0.823596	0.175598	0.264953	0.0173487	0.0014584	0.00137758	3-4
dehydration-responsive family protein	SL1.00sc05858_108.1.1	10	11	1	0.0242727	0.0568409	0.0768836	0.0763834	0.127798	0.181241	1-2
molecular_function unknown	SL1.00sc05189_32.1.1	2	1	5	0.0120192	0.0214168	0.0399203	0.0897946	0.112418	0.215573	1-1,1-2
NRAMP4	SL1.00sc04604_10.1.1	5	3	12	0.0108139	0.0740962	0.233608	0.00807975	0.0146674	0.0213585	2-5,2-6
TET8 TETRASPANIN8	SL1.00sc07059_327.1.1	4	3	4	0.0294955	0.0118249	0.0668296	0.0795238	0.108472	0.186713	7-4,7-5
nodulin family protein	SL1.00sc05477_215.1.1	6	4	13	0.0569152	0.0943965	0.169144	0.0270531	0.0672009	0.0826395	1-4
ERD4 early-responsive to dehydration 4	SL1.00sc03984_21.1.1	8	4	9	0.139944	0.13449	0.217048	0.0049954	0.00763875	0.00817414	7-4,7-5
ERD4 early-responsive to dehydration 4	SL1.00sc03984_21.1.1	8	4	9	0.139944	0.13449	0.217048	0.0049954	0.00763875	0.00817414	7-4
TMT2	SL1.00sc02164_525.1.1	6	9	11	0.0159697	0.104039	0.17151	0.046763	0.0745994	0.0512358	4-3,4-4
At3g28720-like protein (Fragment)	SL1.00sc00530_42.1.1	5	3	3	0.0518933	0.174583	0.218231	0.00184825	0.00430533	0.00408953	2-5
Cationic amino acid transporter	SL1.00sc04801_50.1.1	3	2	14	0.0421842	0.0527808	0.183338	0.00268644	0.0343648	0.0356672	10-1
Unknown Protein	SL1.00sc06070_320.1.1	3	4	11	0.0448626	0.120787	0.094626	0.00985832	0.0836383	0.105262	9-1
TOM2A TOBAMOVIRUS MULTIPLICATION 2A	SL1.00sc00777_598.1.1	5	1	4	0.114835	0.0517658	0.0928517	0.174354	0.103066	0.103209	8-2, 8-3
Kynurenine formamidase	SL1.00sc02793_65.1.1	3	7	1	0.0341491	0.171538	0.0768836	0.0336787	0.0894617	0.106784	1-4
Beta-fructofuranosidase	SL1.00sc06118_13.1.1	12	3	1	0.0313368	0.096934	0.14667	0.00358699	0.0261362	0.0357792	3-3
Unknown Protein	SL1.00sc05858_971.1.1	5	6	3	0.0381667	0.105054	0.0709695	0.0360836	0.142011	0.104558	-
CAAX prenyl protease 1 homolog	SL1.00sc05858_230.1.1	5	9	7	0.100773	0.0153267	0.0296889	0.0457305	0.134793	0.142619	1-2
Stress responsive protein	SL1.00sc02618_126.1.1	4	2	1	0.153671	0.0481118	0.102314	0.110933	0.0602557	0.0613027	-
Unknown Protein	SL1.00sc01402_226.1.1	2	3	2	0.00565804	0.00908439	0.00780664	0.394338	0.154393	0.149903	-
COPT5	SL1.00sc00226_751.1.1	2	2	3	0.0770029	0.0392811	0.0526357	0.144933	0.0583023	0.0879915	2-3,2-4
Unknown Protein	SL1.00sc04765_55.1.1	4	10	6	0.0405102	0.0280144	0.0395655	0.0506113	0.0585501	0.0937514	11-2,11-3
		# peptides			% Abundance
Functional description	Accession	Set 1	Set 2	# TM	Green	Breaker	Red	Green	Breaker	Red	IL
Unknown Protein	SL1.00sc04687_42.1.1	8	6	2	0.0579196	0.0766337	0.0489098	0.0391068	0.0674238	0.0812553	7-4
AtTPC1	SL1.00sc05390_201.1.1	3	4	10	0.0124209	0.154282	0.0584315	0.12638	0.11171	0.0673922	7-2,7-3,7-4
sodium/calcium exchanger family protein	SL1.00sc07408_388.1.1	4	4	11	0.0311025	0.0237514	0.0516303	0.127093	0.0643748	0.0714039	7-2,7-3
CLC-B CHLORIDE CHANNEL B	SL1.00sc00002_68.1.1	6	2	12	0.0629415	0.046234	0.0447108	0.0429727	0.0696133	0.0769842	2-5
Transmembrane protein 214	SL1.00sc02273_7.1.1	5	12	1	0.044193	0.014058	0.00816149	0.0423222	0.0669723	0.108182	5-3
amino acid transporter family protein	SL1.00sc07184_335.1.1	4	4	11	0.00723158	0.0250201	0.0560067	0.00992884	0.0409277	0.0599632	11-1,11-2
Potassium transporter 7	SL1.00sc06818_194.1.1	3	5	9	0.030232	0.0123324	0.0205811	0.0946499	0.111429	0.0878474	10-1
ABC transporter family protein	SL1.00sc02749_119.1.1	8	7	6	0.0318725	0.0334955	0.0757008	0.040297	0.0367361	0.0293092	3-3,3-4
Aminoalcoholphosphotransferase	SL1.00sc00395_43.1.1	3	2	2	0.0542368	0.00242304	0.00383094	0.0888484	0.0830493	0.096827	5-2
Unknown Protein	SL1.00sc02793_220.1.1	2	3	4	0.00162312	0.00720661	0.0206994	0.198188	0.0568642	0.0766143	1-3,1-4
Taxadien-5-alpha-ol O-acetyltransferase	SL1.00sc02156_81.1.1	5	6	2	0.00341491	0.013246	0.0576627	0.0250559	0.0249673	0.0394586	-
hydrolase alpha/beta fold family protein	SL1.00sc06070_247.1.1	11	8	1	0.0612675	0.101502	0.0662382	0.00945488	0.0207223	0.0230434	9-1, 9-2
Potassium transporter 4	SL1.00sc02546_5.1.1	7	5	15	0.0304664	0.0251216	0.0469581	0.0545525	0.0405514	0.0404801	12-3
Peptide transporter PTR2	SL1.00sc01651_25.1.1	4	6	11	0.0161371	0.0276084	0.0512163	0.0181908	0.0379517	0.0361727	2-1
calcineurin-like phosphoesterase family protein	SL1.00sc07184_321.1.1	4	6	5	0.0297968	0.0402961	0.0703781	0.00734533	0.0127704	0.0145649	11-1, 11-2
Patellin 1	SL1.00sc04104_1.1.1	7	5	1	0.00472061	0.0172045	0.05234	0.00623058	0.0284658	0.0322718	-
Unknown Protein	SL1.00sc02706_89.1.1	7	5	1	0.039171	0.0791712	0.0586681	0.0105272	0.0251952	0.0244698	1-1
SPX SYG1/Pho81/XPR1 domain-containing protein	SL1.00sc02257_116.1.1	5	4	10	0.117848	0.063946	0.0597326	0.0154455	0.0185041	0.0166174	8-1
SPX SYG1/Pho81/XPR1 domain-containing protein	SL1.00sc06243_116.1.1	2	1	5	0.0106465	0.0390274	0.0721523	0.0011505	0.00187831	0.00150131	12-3
integral to membrane	SL1.00sc01435_220.1.1	4	2	9	0.0131909	0.0301967	0.0212317	0.0251339	0.0353497	0.0456378	10-2,10-3
alphavirus core protein family	SL1.00sc00141_12.1.1	2	2	3	0.000354883	0.0690211	0.0518669	0.00894663	0.0128579	0.0146448	10-1
integral membrane HRF1 family protein	SL1.00sc06019_532.1.1	5	3	5	0.0216947	0.0418694	0.0597326	0.00363288	0.00468212	0.00670627	-
molecular_function unknown	SL1.00sc04889_113.1.1	3	5	6	0.0218621	0.00832313	0.0094626	0.0295774	0.0431185	0.0553883	3-2
Polygalacturonase	SL1.00sc05992_318.1.1	3	3	1	0.00104167	0.00298772	0.0152584	0.0027737	0.0382139	0.0495481	10-2
TMT2	SL1.00sc06741_63.1.1	6	3	11	0.253105	0.0532883	0.0591412	0.0157273	0.0104564	0.00527881	5-2
Glutamyl-tRNA(Gln) amidotransferase subunit A	SL1.00sc02793_179.1.1	3	3	3	0.0518933	0.017509	0.0329417	0.0200889	0.0264109	0.0312796	1-4
Sugar transporter ERD6-like 7	SL1.00sc07266_51.1.1	5	2	12	0.00258598	0.0432397	0.0542917	0.0208562	0.0110893	0.00775523	9-2,9-3
IAA-amino acid hydrolase ILR1-like 7	SL1.00sc02227_48.1.1	3	7	1	0.0448626	0.0061916	0.00467559	0.0315153	0.0639614	0.0564448	1-1
Multidrug resistance protein ABC transporter family	SL1.00sc05382_104.1.1	4	4	19	0.0140279	0.0466907	0.0262587	0.00292897	0.0106503	0.0344977	9-2
Multidrug resistance protein ABC transporter family	SL1.00sc05189_128.1.1	7	4	16	0.0174094	0.0537958	0.0535228	0.00100717	0.00356293	0.00560886	1-1,1-2
Phosphomannomutase B1	SL1.00sc00777_657.1.1	2	4	3	0.0138605	0.00199617	0.00251086	0.0244116	0.0398691	0.0536403	8-2
ferredoxin-related	SL1.00sc07408_288.1.1	2	1	1	0.0622719	0.0126877	0.0505658	0.00711096	0.00124496	0.00135184	7-2
CLC-C CHLORIDE CHANNEL C	SL1.00sc05858_921.1.1	5	9	11	0.104456	0.0123324	0.012124	0.0456251	0.0499323	0.0392728	1-3,1-4
Glutathione-regulated potassium-efflux system	SL1.00sc05858_168.1.1	3	11	14	0.0105126	0.00812013	0.0154359	0.0613755	0.0346363	0.0355185	1-1
		# peptides			% Abundance
Functional description	Accession	Set 1	Set 2	# TM	Green	Breaker	Red	Green	Breaker	Red	IL
Protein GPR108	SL1.00sc06118_150.1.1	5	3	8	0.0235361	0.017915	0.0182746	0.0165801	0.0203782	0.0293325	3-2
Unknown Protein	SL1.00sc01556_15.1.1	3	5	1	0.0977602	0.0186763	0.0195166	0.00916829	0.0236578	0.0280782	4-2
Prolyl 4-hydroxylase subunit alpha-1	SL1.00sc05575_295.1.1	5	4	2	0.0137936	0.016291	0.0232425	0.00909627	0.019575	0.023787	6-2
HYP1 HYPOTHETICAL PROTEIN 1	SL1.00sc00530_95.1.1	3	6	8	0.0083364	0.00182899	0.00462086	0.0420659	0.0346205	0.0408939	2-5
Protein sel-1 homolog 2	SL1.00sc04007_226.1.1	5	8	2	0.027721	0.0214168	0.00993573	0.0106565	0.0299468	0.0306434	3-4, 3-5
dehydration-responsive protein-related	SL1.00sc06183_366.1.1	8	6	1	0.044193	0.00669911	0.00751094	0.020193	0.0310147	0.0322143	3-1
oxidoreductase acting on the CH-CH group of donors	SL1.00sc02597_275.1.1	2	1	8	0.0040845	0.017509	0.0388558	0.000681462	0.000540635	0.00059579	6-2
Pleiotropic drug resistance protein	SL1.00sc04337_348.1.1	7	9	13	0.0421842	0.00989641	0.00762922	0.0134252	0.01996	0.0311953	5-4
CLC-C CHLORIDE CHANNEL C	SL1.00sc06129_4.1.1	2	2	5	0.0143292	0.0129922	0.0195166	0.0221852	0.0245543	0.0184736	10-1
GPI-anchor transamidase	SL1.00sc05603_50.1.1	4	3	1	0.00385015	0.0151745	0.0340062	0.00142972	0.00220187	0.00278015	10-1
Unknown Protein	SL1.00sc04007_299.1.1	6	3	2	0.120192	0.0401946	0.0103497	0.024656	0.0419596	0.0238094	3-5
ATMRP9	SL1.00sc03298_6.1.1	5	5	13	0.017242	0.0230409	0.0143713	0.0112266	0.0177802	0.019266	10-1
Transmembrane protein 184C	SL1.00sc07408_310.1.1	6	1	7	0.040845	0.0310087	0.0176241	0.00216872	0.000516422	0.014218	7-2
Sodium/hydrogen exchanger	SL1.00sc05858_546.1.1	5	5	13	0.0284911	0.0172045	0.0105271	0.013827	0.0300421	0.0199275	1-3
Oligopeptide transporter 9	SL1.00sc00777_42.1.1	2	1	15	0.00252299	0.0065976	0.0282104	0.000533264	0.000338908	0.00110002	8-3
Unknown Protein	SL1.00sc07122_79.1.1	2	2	4	0.00639459	0.0213661	0.0285652	0.00298277	0.0022577	0.00069141	12-3
Protein AUXIN RESPONSE 4	SL1.00sc05858_632.1.1	8	5	2	0.0455322	0.0332418	0.0167961	0.00941747	0.0168852	0.0123627	1-3
Unknown Protein	SL1.00sc04719_14.1.1	6	5	1	0.0267836	0.0205033	0.00833891	0.0204028	0.022947	0.0190052	1-1
Transmembrane protein 111	SL1.00sc04337_393.1.1	3	3	3	0.0158023	0.00548109	0.00352495	0.029936	0.0117537	0.0163584	5-4
MTPA2 METAL TOLERANCE PROTEIN A2	SL1.00sc07059_245.1.1	3	2	6	0.0180455	0.00418588	0.0107637	0.000202708	0.00768263	0.00706565	2-4,2-5
Unknown Protein	SL1.00sc05992_338.1.1	6	2	1	0.0716462	0.0167478	0.0136616	0.00139336	0.00179746	0.00123068	10-1
Nucleobase-ascorbate transporter 3	SL1.00sc02164_211.1.1	2	3	12	0.000525438	0.00435849	0.00406649	0.00402217	0.0115326	0.0105369	4-3,4-4
Transmembrane protein 19	SL1.00sc05992_297.1.1	3	3	6	0.0267836	0.00842463	0.00552071	0.00137822	0.0067126	0.00817195	4-2
Unknown Protein	SL1.00sc07408_89.1.1	2	4	12	0.00786769	0.00145408	0.00272419	0.00255074	0.00710517	0.00928697	7-1
carbohydrate binding	SL1.00sc02932_20.1.1	4	2	2	0.0585892	0.00583634	0.00568134	0.0119232	0.00618576	0.0063097	8-1
Solute carrier family 12 member 7	SL1.00sc03187_328.1.1	3	2	11	0.13894	0.0243096	0.0094626	0.00205436	0.00452436	0.00244219	2-3
CLC-B CHLORIDE CHANNEL B	SL1.00sc03187_120.1.1	3	2	13	0.0100773	0.00334391	0.00248925	0.000760839	0.00468584	0.00592179	2-2,2-3
Sugar transporter ERD6-like 5	SL1.00sc05858_579.1.1	3	1	12	0.000673317	0.00191809	0.00521486	0.00113849	0.00163729	0.00165923	1-3
Multidrug resistance protein ABC transporter family	SL1.00sc03179_170.1.1	2	3	14	0.0306672	0.00170751	0.000405277	0.00690366	0.00944655	0.00576388	12-2,12-3
triacylglycerol lipase	SL1.00sc01656_140.1.1	4	3	1	0.0300981	0.0181688	0.00185611	0.00415376	0.0025981	0.00252749	2-5
UDP-glucuronate 4-epimerase 6	SL1.00sc01402_286.1.1	2	3	1	0.00172291	0.0001558	0.0004544	0.00392505	0.00188037	0.00150416	9-3
